# Supplementary material for: Node Interference and Robustness: Performing Virtual Knock-Out Experiments on Biological Networks: The Case of Leukocyte Integrin Activation Network
Source: PLoS One. 2014 Feb 20;9(2):e88938. doi: 10.1371/journal.pone.0088938 (PMC3930642; doi:10.1371/journal.pone.0088938)
Supplement: Table S1 — Robustness analysis of JAK2 and SRC in the integrin activation network. (XLS) [file pone.0088938.s001.xls]

## Sheet: Sheet1
Table T2
Robustness Analysis of Jak2			Robustness Analysis of SRC
ID	interference value (percentage)		ID	interference value (percentage)
SRC Interference % Betweenness	-2.525		PIK3R1 Interference % Betweenness	-1.648
HRAS Interference % Betweenness	-0.88		JAK2 Interference % Betweenness	-1.337
SYK Interference % Betweenness	-0.405		RAP1A Interference % Betweenness	-1.301
RHOA Interference % Betweenness	-0.232		PRKAB1 Interference % Betweenness	-1.069
PRKAA2 Interference % Betweenness	-0.226		PIK3R2 Interference % Betweenness	-0.754
CYTH1 Interference % Betweenness	-0.205		PLCB4 Interference % Betweenness	-0.697
PIK3CB Interference % Betweenness	-0.172		RHOA Interference % Betweenness	-0.682
PIK3R1 Interference % Betweenness	-0.157		TLN1 Interference % Betweenness	-0.682
FYB Interference % Betweenness	-0.144		PIK3R5 Interference % Betweenness	-0.653
HCK Interference % Betweenness	-0.129		PLCG1 Interference % Betweenness	-0.607
PRKAR1A Interference % Betweenness	-0.128		PRKACA Interference % Betweenness	-0.544
PRKAR1B Interference % Betweenness	-0.128		APBB1IP Interference % Betweenness	-0.503
PRKAR2B Interference % Betweenness	-0.128		RASSF5 Interference % Betweenness	-0.499
PRKAR2A Interference % Betweenness	-0.121		CYTH1 Interference % Betweenness	-0.468
SKAP1 Interference % Betweenness	-0.115		HCK Interference % Betweenness	-0.456
CDC42 Interference % Betweenness	-0.105		DOCK2 Interference % Betweenness	-0.422
PIK3C2A Interference % Betweenness	-0.105		JAK3 Interference % Betweenness	-0.412
PRKACA Interference % Betweenness	-0.103		PIK3AP1 Interference % Betweenness	-0.396
RASSF5 Interference % Betweenness	-0.101		PIK3CB Interference % Betweenness	-0.395
PRKACB Interference % Betweenness	-0.092		PIK3R3 Interference % Betweenness	-0.392
PIK3R2 Interference % Betweenness	-0.091		PLCB1 Interference % Betweenness	-0.382
PIP5K1C Interference % Betweenness	-0.091		PLCE1 Interference % Betweenness	-0.378
TLN1 Interference % Betweenness	-0.083		ILK Interference % Betweenness	-0.371
PLD1 Interference % Betweenness	-0.082		PIK3CD Interference % Betweenness	-0.365
PRKCZ Interference % Betweenness	-0.082		SYK Interference % Betweenness	-0.365
PIK3C2B Interference % Betweenness	-0.077		PLCB2 Interference % Betweenness	-0.364
ACTN1 Interference % Betweenness	-0.076		RHOH Interference % Betweenness	-0.364
APBB1IP Interference % Betweenness	-0.075		PIK3C2B Interference % Betweenness	-0.363
STK4 Interference % Betweenness	-0.074		SWAP70 Interference % Betweenness	-0.352
ILK Interference % Betweenness	-0.072		RASGRP1 Interference % Betweenness	-0.339
PIK3AP1 Interference % Betweenness	-0.072		STK4 Interference % Betweenness	-0.337
ARF6 Interference % Betweenness	-0.071		PRKAA2 Interference % Betweenness	-0.328
PLCB4 Interference % Betweenness	-0.071		PRKAR2A Interference % Betweenness	-0.308
FGR Interference % Betweenness	-0.07		VAV1 Interference % Betweenness	-0.16
PIK3R3 Interference % Betweenness	-0.069		PRKCZ Interference % Betweenness	-0.104
PIK3CD Interference % Betweenness	-0.065		PRKAG3 Interference % Betweenness	-0.082
PLCE1 Interference % Betweenness	-0.064		PIK3CA Interference % Betweenness	-0.08
RASGRP1 Interference % Betweenness	-0.054		PRKAG1 Interference % Betweenness	-0.075
PLCB1 Interference % Betweenness	-0.049		PRKAG2 Interference % Betweenness	-0.075
RHOH Interference % Betweenness	-0.048		PLCG2 Interference % Betweenness	-0.028
DOCK2 Interference % Betweenness	-0.041		PRKAR2B Interference % Betweenness	0.034
VAV1 Interference % Betweenness	-0.009		CDC42 Interference % Betweenness	0.044
PIK3CA Interference % Betweenness	0.024		PRKAR1A Interference % Betweenness	0.092
SWAP70 Interference % Betweenness	0.026		PRKAR1B Interference % Betweenness	0.092
PLCB2 Interference % Betweenness	0.038		PLD1 Interference % Betweenness	0.117
PIK3R5 Interference % Betweenness	0.042		PRKAA1 Interference % Betweenness	0.29
PLCG1 Interference % Betweenness	0.065		HRAS Interference % Betweenness	0.335
PRKAB1 Interference % Betweenness	0.076		PRKACB Interference % Betweenness	0.342
PRKAG3 Interference % Betweenness	0.076		ARF6 Interference % Betweenness	0.392
PRKAG1 Interference % Betweenness	0.077		FYB Interference % Betweenness	0.401
PRKAG2 Interference % Betweenness	0.077		PIP5K1C Interference % Betweenness	0.591
PLCG2 Interference % Betweenness	0.125		PRKAB2 Interference % Betweenness	0.61
PRKAA1 Interference % Betweenness	0.25		PIK3C2A Interference % Betweenness	0.728
PRKAB2 Interference % Betweenness	0.29		PKD1 Interference % Betweenness	0.777
PKD1 Interference % Betweenness	0.672		FGR Interference % Betweenness	0.781
RAP1A Interference % Betweenness	0.791		ACTN1 Interference % Betweenness	1.175
			SKAP1 Interference % Betweenness	1.277
rac1, pik3cg, arf1 result in adisconnetednetwork.
dependence (RAP1A)	0.791		dependence (SKAP1)	1.175
competition (SRC)	2.525		competition (PIK3R1)	1.648
jak2 robustness	0.39604		robustness (PIK3R1)	0.606796
