# Supplementary material for: Node Interference and Robustness: Performing Virtual Knock-Out Experiments on Biological Networks: The Case of Leukocyte Integrin Activation Network
Source: PLoS One. 2014 Feb 20;9(2):e88938. doi: 10.1371/journal.pone.0088938 (PMC3930642; doi:10.1371/journal.pone.0088938)
Supplement: File S4 — Integrin network in.sif format. (SIF) [file pone.0088938.s006.sif]

PRKAR2A	pp	PRKCZ
PRKAR2A	pp	PRKACA
PRKAR2A	pp	PRKACB
PRKAR2A	pp	PRKAR2B
APBB1IP	pp	RAP1A
PIK3CB	pp	HCK
PIK3CB	pp	PRKAA1
PIK3CB	pp	PIK3CA
PRKAR1B	pp	PRKAR1A
RHOH	pp	RHOA
RHOH	pp	CDC42
RHOH	pp	VAV1
RHOH	pp	PIK3R2
PRKACB	pp	PRKACA
PRKACB	pp	PRKAR1B
PLCB4	pp	PLCB1
PRKAR1A	pp	PRKACB
HCK	pp	JAK2
HCK	pp	PRKAA1
HCK	pp	PRKAB1
HCK	pp	SRC
HCK	pp	PLCG1
HCK	pp	PRKAB2
HCK	pp	JAK3
DOCK2	pp	VAV1
DOCK2	pp	SKAP1
PIK3R1	pp	PLCG2
PIK3R1	pp	SYK
PIK3R1	pp	PIK3CB
PIK3R1	pp	PIK3CA
PIK3R1	pp	RAC1
PIK3R1	pp	ARF6
PIK3R1	pp	PIK3R3
PIK3R1	pp	PRKCZ
PIK3R1	pp	JAK3
PIK3R1	pp	PIK3CD
PIK3R1	pp	PIK3CG
PIK3R1	pp	VAV1
PIK3R1	pp	TLN1
PIK3R1	pp	HCK
PIK3R1	pp	FYB
ACTN1	pp	SRC
ACTN1	pp	TLN1
ACTN1	pp	PLD1
RAC1	pp	PIK3R2
RAC1	pp	RHOH
RAC1	pp	DOCK2
RAC1	pp	CDC42
RAC1	pp	RHOA
RAC1	pp	SRC
RAC1	pp	PIK3CB
RAC1	pp	PIP5K1C
RAC1	pp	PLCB1
RAC1	pp	PLCB2
RAC1	pp	PRKCZ
TLN1	pp	APBB1IP
TLN1	pp	ARF1
RHOA	pp	PIK3R2
RHOA	pp	JAK3
RHOA	pp	VAV1
RHOA	pp	PLD1
RHOA	pp	PIK3CA
RHOA	pp	CDC42
RHOA	pp	PIK3R1
RHOA	pp	PIP5K1C
RHOA	pp	PLCE1
RHOA	pp	PRKCZ
JAK2	pp	PIK3R1
JAK2	pp	PLCG1
JAK2	pp	RAC1
JAK2	pp	PRKAB1
JAK2	pp	PRKAB2
JAK2	pp	RAP1A
JAK2	pp	PIK3CA
JAK2	pp	VAV1
JAK2	pp	PIK3CG
JAK2	pp	PLCG2
PRKAB2	pp	PRKAA2
PRKAB2	pp	SRC
PRKAB2	pp	PRKAG3
PRKAB2	pp	PRKAG1
PRKAB2	pp	PRKAA1
SWAP70	pp	RAC1
SKAP1	pp	RASGRP1
SKAP1	pp	APBB1IP
SKAP1	pp	SRC
PRKAG2	pp	PRKAB2
CYTH1	pp	ARF1
PIK3AP1	pp	SYK
PIK3AP1	pp	PIK3R1
PRKACA	pp	PRKAR1A
PRKACA	pp	RAP1A
PRKACA	pp	PLCG1
PRKACA	pp	PLCB1
PRKACA	pp	RHOA
PRKACA	pp	PRKAR1B
PIK3CA	pp	HRAS
PIK3CA	pp	RAC1
PIK3CA	pp	ILK
PIK3CA	pp	CDC42
PIK3CA	pp	SYK
PIK3CA	pp	PRKCZ
PIK3CA	pp	VAV1
PIK3CA	pp	ARF6
ARF6	pp	PIP5K1C
ARF6	pp	RAC1
ARF6	pp	RHOA
ILK	pp	SYK
PIK3CD	pp	HRAS
RASSF5	pp	RAP1A
RASSF5	pp	HRAS
RASGRP1	pp	RAP1A
STK4	pp	RASSF5
PRKAA2	pp	STK4
PRKAA2	pp	PIK3CG
PRKAA2	pp	PRKAG2
FGR	pp	PRKAA1
FGR	pp	SYK
FGR	pp	HCK
PIK3R2	pp	PIK3CB
PIK3R2	pp	PIK3R1
PIK3R2	pp	PIK3R3
PIK3R2	pp	PIK3CA
PIK3R2	pp	HCK
PIK3R2	pp	CDC42
PIK3R2	pp	SYK
PIK3R2	pp	PIK3CD
PIK3C2A	pp	HCK
PIK3C2A	pp	PIK3C2B
PIK3C2A	pp	FGR
PIK3C2A	pp	PIK3R2
PIK3C2A	pp	PRKAA1
PIK3CG	pp	PIK3CD
PIK3CG	pp	VAV1
PIK3CG	pp	SYK
PIK3CG	pp	PIK3R5
PIK3CG	pp	RAC1
JAK3	pp	PIK3CG
JAK3	pp	SYK
JAK3	pp	PRKCZ
JAK3	pp	JAK2
JAK3	pp	PIK3CA
PRKAA1	pp	PRKAG2
PRKAA1	pp	PRKAB1
PRKAA1	pp	JAK2
PRKAA1	pp	SYK
PRKAA1	pp	PRKAA2
PRKAA1	pp	PRKAG3
PRKAA1	pp	STK4
HRAS	pp	PIK3CG
HRAS	pp	PIK3R1
HRAS	pp	SRC
HRAS	pp	PRKCZ
HRAS	pp	APBB1IP
HRAS	pp	PIK3CB
HRAS	pp	VAV1
HRAS	pp	RASGRP1
PRKAG1	pp	PRKAA1
PRKAG1	pp	PRKAA2
PRKAG1	pp	PRKAB1
PRKAG1	pp	PRKAG2
SRC	pp	PIK3R1
SRC	pp	PRKACA
SRC	pp	JAK2
SRC	pp	PIK3C2A
SRC	pp	PLCG2
SRC	pp	CDC42
SRC	pp	VAV1
SRC	pp	RHOA
SRC	pp	PLD1
SRC	pp	PIK3CA
SRC	pp	ARF6
SRC	pp	PIP5K1C
SRC	pp	FYB
SRC	pp	FGR
SRC	pp	PRKACB
SRC	pp	PRKAA1
SYK	pp	PRKAB2
SYK	pp	SRC
SYK	pp	JAK2
SYK	pp	HCK
SYK	pp	PLCG1
SYK	pp	VAV1
PLD1	pp	ARF6
PLD1	pp	RAC1
PLD1	pp	ARF1
PLD1	pp	CDC42
PLCG1	pp	RHOA
PLCG1	pp	PLD1
PLCG1	pp	PIK3CA
PLCG1	pp	CDC42
PLCG1	pp	RAC1
PLCG1	pp	PIK3R1
PLCG1	pp	VAV1
PLCG1	pp	SRC
PKD1	pp	SRC
PKD1	pp	ACTN1
PKD1	pp	JAK2
PKD1	pp	TLN1
PIK3C2B	pp	PIK3R1
PLCB2	pp	PLCB4
PLCB2	pp	PLCB1
PLCG2	pp	VAV1
PLCG2	pp	PLCG1
PLCG2	pp	HCK
PLCG2	pp	PLD1
PLCG2	pp	SYK
CDC42	pp	PRKCZ
CDC42	pp	PIK3R1
CDC42	pp	VAV1
CDC42	pp	PIK3CG
CDC42	pp	HCK
RAP1A	pp	PLCE1
RAP1A	pp	PRKACB
RAP1A	pp	RHOA
RAP1A	pp	RAC1
FYB	pp	DOCK2
FYB	pp	SKAP1
FYB	pp	PIK3R2
FYB	pp	STK4
ARF1	pp	ARF6
PRKAB1	pp	PRKAG2
PRKAB1	pp	PRKACB
PRKAB1	pp	PRKAA2
PRKAB1	pp	SYK
PRKAB1	pp	PRKAB2
PRKAB1	pp	HRAS
PRKAB1	pp	SRC
PRKCZ	pp	SRC
PRKAR2B	pp	PRKACA
PRKAR2B	pp	PRKACB
PLCB1	pp	PLCG2
PRKAG3	pp	PRKAB1
PRKAG3	pp	PRKAA2
PIK3R3	pp	PIK3CB
PIK3R3	pp	PIK3CA
VAV1	pp	RAC1
VAV1	pp	PIK3R2
VAV1	pp	HCK
PIP5K1C	pp	TLN1
PLCE1	pp	HRAS
