# Supplementary material for: Node Interference and Robustness: Performing Virtual Knock-Out Experiments on Biological Networks: The Case of Leukocyte Integrin Activation Network
Source: PLoS One. 2014 Feb 20;9(2):e88938. doi: 10.1371/journal.pone.0088938 (PMC3930642; doi:10.1371/journal.pone.0088938)
Supplement: File S8 — The Kino-Phosphatome network, sif format. (SIF) [file pone.0088938.s010.sif]

Suppl. File K-P sub-network.sif

A global human protein interactome dataset, including 11120 nodes and
84776 unique undirected interactions (IDs = HGNC), was complied
from public databases (HPRD, BIND, DIP, IntAct, MINT, BioGRID).
A subset of this network was extracted consisting of only known interactions between human
protein kinases and phosphatases. The resulting sub-network, a kinophosphatome
network, consisted of 549 nodes and 3844 unique interactions. The global human protein network 
and this sub-network have been published in 

"Analyzing biological network parameters with CentiScaPe"
Giovanni Scardoni; Michele Petterlini; Carlo Laudanna
Bioinformatics 2009; doi: 10.1093/bioinformatics/btp517 


CSNK1D	pp	CDK5
CSNK1D	pp	CSNK2A1
CSNK1D	pp	CSNK2A2
CSNK1D	pp	GSK3B
CSNK1D	pp	CSNK1G2
PRKCZ	pp	FYN
PRKCZ	pp	PDPK1
PRKCZ	pp	RAF1
PRKCZ	pp	GSK3A
PRKCZ	pp	GSK3B
PRKCZ	pp	IKBKB
PRKCZ	pp	PRKCA
PRKCZ	pp	PRKCD
PRKCZ	pp	SRC
PRKCZ	pp	PPP1R14A
ADRBK1	pp	BCR
ADRBK1	pp	ATM
ADRBK1	pp	CAMK2G
ADRBK1	pp	FGFR1
ADRBK1	pp	LTK
ADRBK1	pp	PDPK1
ADRBK1	pp	TNK2
ADRBK1	pp	SRC
ADRBK1	pp	GSK3B
ADRBK1	pp	MAPK14
ADRBK1	pp	IGF1R
IKBKB	pp	CDC2
IKBKB	pp	MAP4K4
IKBKB	pp	PRKDC
IKBKB	pp	MAP3K1
IKBKB	pp	CHUK
IKBKB	pp	MAP3K11
IKBKB	pp	PPP2R1A
IKBKB	pp	ATM
IKBKB	pp	CSNK2A2
IKBKB	pp	MAPK14
IKBKB	pp	IKBKB
CSNK2A1	pp	MAPK9
CSNK2A1	pp	BCR
CSNK2A1	pp	GSK3B
CSNK2A1	pp	CAMKK2
CSNK2A1	pp	PTPN1
CSNK2A1	pp	PTPRC
CSNK2A1	pp	PTEN
CSNK2A1	pp	CDC2
CSNK2A1	pp	AKT1
CSNK2A1	pp	SRPK1
CSNK2A1	pp	CSNK2A1
CSNK2A1	pp	CSNK2A2
PPP1CC	pp	CDC2
PPP1CC	pp	CDK4
PPP1CC	pp	CDK2
PPP1CC	pp	RAF1
PPP1CC	pp	PPP2R1A
PPP1CC	pp	AURKA
PPP1CC	pp	PRKCB1
CHEK2	pp	PRKCA
CHEK2	pp	MAPK8
CHEK2	pp	CDC25A
CHEK2	pp	PRKDC
CHEK2	pp	GSK3B
CHEK2	pp	CHEK2
MAP3K12	pp	MAP4K4
MAP3K12	pp	CAMKK2
MAP3K12	pp	TNIK
MAP3K12	pp	MINK1
MAP3K12	pp	MAP4K1
MAP3K12	pp	OXSR1
GSK3B	pp	GSK3B
GSK3B	pp	PTPN1
GSK3B	pp	PPP1CC
GSK3B	pp	PRKCD
KIT	pp	PTPN6
KIT	pp	PTPN11
KIT	pp	LCK
KIT	pp	BTK
KIT	pp	ABL1
KIT	pp	PRKCB1
KIT	pp	PRKACB
KIT	pp	PRKG1
KIT	pp	IGF1R
KIT	pp	INSR
KIT	pp	KIT
KIT	pp	LYN
STK11	pp	PRKDC
STK11	pp	PRKCA
STK11	pp	STK11
INSR	pp	PTPN6
INSR	pp	INSR
INSR	pp	PTK2
INSR	pp	SRC
INSR	pp	PTPN11
INSR	pp	PTPN1
INSR	pp	RAF1
INSR	pp	JAK2
INSR	pp	LYN
INSR	pp	RASA1
CHUK	pp	MAP3K3
CHUK	pp	MAP4K4
CHUK	pp	PRKDC
CHUK	pp	CHUK
TNK2	pp	MINK1
PRKDC	pp	MAPK8
PRKDC	pp	LYN
PRKDC	pp	CSNK1D
PRKDC	pp	PRKCB1
PRKDC	pp	PRKDC
PTPN11	pp	CHUK
PTPN11	pp	MAPK3
PTPN11	pp	PDGFRB
PTPN11	pp	BCR
PTPN11	pp	IGF1R
PTPN11	pp	LCK
CSNK1G2	pp	GSK3B
CSNK1G2	pp	CSNK2A2
CSNK1G2	pp	PDPK1
CSNK1G2	pp	TNK2
CSNK1G2	pp	CSNK2A1
SGK	pp	MAP4K4
SGK	pp	MAP4K1
SGK	pp	TNIK
SGK	pp	STK39
SGK	pp	MINK1
SGK	pp	CAMKK2
SGK	pp	GSK3B
SGK	pp	CDK2
SGK	pp	MAPK1
SGK	pp	PRKCA
SGK	pp	MAPK14
SGK	pp	MAP3K3
IRAK1	pp	PRKCZ
IRAK1	pp	MAPK8
IRAK1	pp	MAP3K7
IRAK1	pp	MAPK1
IRAK1	pp	CAMKK2
IRAK1	pp	MAP3K11
IRAK1	pp	MAP3K12
IRAK1	pp	BTK
IRAK1	pp	IRAK1
PAK1	pp	ABL1
PAK1	pp	RAF1
PAK1	pp	MAP3K1
PAK1	pp	PAK2
PAK1	pp	CSNK2A2
PAK1	pp	CSNK2A1
PAK1	pp	TGFBR1
PAK1	pp	PRKCD
PAK1	pp	MAP2K1
PAK1	pp	CDK2
PAK1	pp	CDC2
PAK1	pp	GSK3B
PAK1	pp	MAPK14
PAK1	pp	MAP4K4
PAK1	pp	MAPK9
PAK1	pp	MAPK10
PAK1	pp	MAP2K4
PAK1	pp	MAP3K12
PAK1	pp	MINK1
PAK1	pp	ERBB2
PAK1	pp	MAPK8
PAK1	pp	TNIK
PAK1	pp	PAK1
TNIK	pp	PPP2R1A
TNIK	pp	MAPK1
TNIK	pp	STK39
TNIK	pp	MINK1
PDGFRB	pp	PDGFRB
PDGFRB	pp	SRC
PDGFRB	pp	RAF1
PDGFRB	pp	LYN
PDGFRB	pp	KIT
PDGFRB	pp	INSR
ERBB2	pp	LTK
ERBB2	pp	PDGFRB
ERBB2	pp	AURKA
ERBB2	pp	SRC
ERBB2	pp	PRKCB1
ERBB2	pp	LYN
ERBB2	pp	PTPN11
ERBB2	pp	ERBB2
LTK	pp	RAF1
LTK	pp	RASA1
LTK	pp	PDGFRB
LTK	pp	PDPK1
LTK	pp	TNK2
PRKCD	pp	PTPN6
PRKCD	pp	FYN
PRKCD	pp	ADRBK1
PRKCD	pp	BCR
PRKCD	pp	PRKCD
PRKCD	pp	EGFR
PRKCD	pp	PRKCA
PRKCD	pp	PRKDC
PRKCD	pp	PTK2B
PRKCD	pp	INSR
PRKCD	pp	PDPK1
PRKCD	pp	GSK3A
FYN	pp	MAP4K1
FYN	pp	TNIK
FYN	pp	CDK5
FYN	pp	SRC
FYN	pp	RAF1
FYN	pp	SRPK1
FYN	pp	MAP3K12
FYN	pp	MAP4K4
FYN	pp	OXSR1
FYN	pp	MINK1
FYN	pp	RASA1
FYN	pp	BCR
FYN	pp	TNK2
FYN	pp	PDGFRB
FYN	pp	PTPRC
FYN	pp	PTPN11
FYN	pp	PTK2
FYN	pp	PTK2B
FYN	pp	ZAP70
FYN	pp	LCK
FYN	pp	CDC2
FYN	pp	KIT
FYN	pp	LYN
FYN	pp	INSR
FYN	pp	PRKCA
FYN	pp	FYN
RAF1	pp	RAF1
RAF1	pp	MAP3K5
RAF1	pp	PRKG1
RAF1	pp	LCK
RAF1	pp	CDC25A
RAF1	pp	PRKCD
RAF1	pp	MAP4K1
RAF1	pp	PRKDC
RAF1	pp	PRKACB
RAF1	pp	RPS6KA3
RAF1	pp	PAK2
RAF1	pp	MAPK1
RAF1	pp	RASA1
AKT1	pp	MAPK8
AKT1	pp	GSK3B
AKT1	pp	IKBKB
AKT1	pp	SGK
AKT1	pp	MAP2K1
AKT1	pp	BCR
AKT1	pp	MAP3K1
AKT1	pp	PAK2
AKT1	pp	IGF1R
AKT1	pp	MAPK1
AKT1	pp	INSR
AKT1	pp	MAPK3
AKT1	pp	PRKCZ
AKT1	pp	PAK1
AKT1	pp	PRKDC
AKT1	pp	GSK3A
AKT1	pp	RPS6KB1
AKT1	pp	CSNK1D
AKT1	pp	CHUK
AKT1	pp	MAP2K4
AKT1	pp	WEE1
AKT1	pp	PTEN
AKT1	pp	PTK2
AKT1	pp	RAF1
AKT1	pp	AKT1
AKT1	pp	TNIK
AKT1	pp	MAP3K5
AKT1	pp	PTPN1
AKT1	pp	MAP3K11
AKT1	pp	PRKCA
AKT1	pp	PDPK1
AKT1	pp	IRAK1
LCK	pp	RASA1
LCK	pp	PTPN6
LCK	pp	PTPRC
LCK	pp	PRKCD
LCK	pp	SRC
LCK	pp	INSR
LCK	pp	MAPK9
LCK	pp	LYN
LCK	pp	LCK
LCK	pp	PTK2
LCK	pp	PTEN
LCK	pp	MAPK8
JAK2	pp	LYN
JAK2	pp	PDGFRB
JAK2	pp	MAPK1
JAK2	pp	MAPK10
JAK2	pp	MAPK3
JAK2	pp	PPP2R1B
JAK2	pp	PTPN11
JAK2	pp	RAF1
JAK2	pp	PTK2B
JAK2	pp	PTK2
JAK2	pp	BCR
JAK2	pp	ERBB2
JAK2	pp	PTPN1
JAK2	pp	FYN
JAK2	pp	PTPN6
JAK2	pp	PPP2CA
JAK2	pp	EGFR
JAK2	pp	KIT
JAK2	pp	SRC
JAK2	pp	JAK2
MAPK8	pp	PTK2
MAPK8	pp	MAP3K12
MAPK8	pp	MAP4K1
MAPK8	pp	MAPK10
MAPK8	pp	SGK
MAPK8	pp	TNIK
MAPK8	pp	STK39
MAPK8	pp	MINK1
MAPK8	pp	RAF1
MAPK8	pp	MAP2K1
MAPK8	pp	MAPK1
MAPK8	pp	CDC2
MAPK8	pp	GSK3B
MAPK8	pp	MAPK14
MAPK8	pp	RPS6KB1
MAPK8	pp	MAPK3
MAPK8	pp	MAPK9
MAP4K4	pp	TNIK
MAP4K4	pp	OXSR1
MAP4K4	pp	MAP4K1
MAP4K4	pp	STK39
MAP4K4	pp	RASA1
MAP4K4	pp	GSK3B
MAP4K4	pp	MAPK8
MAP4K4	pp	MINK1
MAP4K4	pp	CDC2
MAP4K4	pp	CSNK2A2
MAP4K4	pp	PRKG1
MAP4K4	pp	MAP3K1
MAP4K4	pp	MAPK9
MAP2K1	pp	MAP3K11
MAP2K1	pp	MAP2K1
MAP2K1	pp	CDC2
MAP2K1	pp	MAP2K4
MAP2K1	pp	MAPK14
MAP2K1	pp	RAF1
MAP2K1	pp	PRKCZ
MAP2K1	pp	GSK3B
MAP2K1	pp	RPS6KA3
BTK	pp	BTK
BTK	pp	PTK2B
BTK	pp	MAPK8
BTK	pp	JAK2
BTK	pp	IGF1R
BTK	pp	FYN
BTK	pp	CAMKK2
BTK	pp	LYN
BTK	pp	PRKCA
BTK	pp	PRKCZ
BTK	pp	LCK
BTK	pp	MAP3K5
CSNK2A2	pp	PTPN1
CSNK2A2	pp	PTPRC
CSNK2A2	pp	GSK3B
CSNK2A2	pp	CAMKK2
LYN	pp	PRKCA
LYN	pp	MAP3K1
LYN	pp	PTPN6
LYN	pp	LYN
LYN	pp	MAPK1
LYN	pp	MAP4K1
LYN	pp	PRKCD
LYN	pp	PTK2B
LYN	pp	CDK2
LYN	pp	CDC2
LYN	pp	SRC
LYN	pp	CSNK2A1
LYN	pp	EGFR
PRKCB1	pp	CHUK
PRKCB1	pp	PRKCB1
PRKCB1	pp	BCR
PRKCB1	pp	GSK3B
PRKCB1	pp	ADRBK1
PRKCB1	pp	IKBKB
PRKCB1	pp	PTPN11
PRKCB1	pp	GSK3A
PRKCB1	pp	BTK
PRKCB1	pp	CDK2
PRKCB1	pp	MAPK14
MAPK3	pp	SRC
MAPK3	pp	PRKCZ
MAPK3	pp	RAF1
MAPK3	pp	ADRBK1
MAPK3	pp	MAPK9
MAPK3	pp	PPP1CA
MAPK3	pp	PRKCD
MAPK3	pp	MAPK14
MAPK3	pp	INSR
MAPK3	pp	CSNK2A2
MAPK3	pp	GSK3B
MAPK3	pp	MAPK3
MAPK3	pp	CAMK2G
MAPK3	pp	LCK
MAPK3	pp	MAP2K1
MAPK3	pp	LYN
MAPK3	pp	PPP2CA
MAPK3	pp	RPS6KB1
MAPK3	pp	PAK2
MAP3K3	pp	MAP3K3
MAP3K3	pp	IKBKB
MAP3K3	pp	PPP1CA
MAP3K3	pp	PPP2R1A
MAP3K3	pp	PPP1CC
MAP3K3	pp	PRKDC
MAP3K3	pp	PPP2R1B
MAP3K3	pp	AKT1
MAP3K3	pp	PRKCA
MAP3K3	pp	RPS6KA3
MAP3K3	pp	LYN
FGFR1	pp	FGFR1
FGFR1	pp	RASA1
FGFR1	pp	LTK
FGFR1	pp	INSR
FGFR1	pp	RPS6KA3
FGFR1	pp	GSK3A
FGFR1	pp	MAP3K5
FGFR1	pp	CAMKK2
FGFR1	pp	SRC
FGFR1	pp	IGF1R
FGFR1	pp	PDPK1
BCR	pp	FGFR1
BCR	pp	SRC
BCR	pp	CDK2
BCR	pp	CDC2
BCR	pp	GSK3B
BCR	pp	EGFR
BCR	pp	INSR
BCR	pp	KIT
BCR	pp	BTK
BCR	pp	PTK2B
BCR	pp	LYN
BCR	pp	MAPK8
BCR	pp	CAMK2G
BCR	pp	LTK
BCR	pp	PDPK1
BCR	pp	RASA1
BCR	pp	PRKCA
BCR	pp	MAPK14
BCR	pp	BCR
RPS6KA3	pp	MAPK8
RPS6KA3	pp	MAPK1
RPS6KA3	pp	MAPK3
RPS6KA3	pp	GSK3B
RPS6KA3	pp	CDC2
RPS6KA3	pp	STK11
EPHB2	pp	INSR
EPHB2	pp	MAPK8
EPHB2	pp	PTK2
EPHB2	pp	FYN
EPHB2	pp	EPHB2
EPHB2	pp	PDGFRB
EPHB2	pp	RAF1
EPHB2	pp	MAPK1
EPHB2	pp	MAP2K1
EPHB2	pp	MAPK3
EPHB2	pp	ERBB2
EPHB2	pp	LTK
ABL1	pp	PTPN6
ABL1	pp	MAP3K1
ABL1	pp	MAP2K4
ABL1	pp	MAP4K1
ABL1	pp	JAK2
ABL1	pp	RASA1
ABL1	pp	GSK3B
ABL1	pp	FYN
ABL1	pp	CDK5
ABL1	pp	BTK
ABL1	pp	EPHB2
ABL1	pp	LCK
ABL1	pp	INSR
ABL1	pp	LYN
ABL1	pp	MAP3K11
ABL1	pp	MAPK8
ABL1	pp	PTK2B
ABL1	pp	BCR
ABL1	pp	ABL1
ABL1	pp	AKT1
ABL1	pp	PTPN11
ABL1	pp	PRKDC
SRPK1	pp	MINK1
SRPK1	pp	AURKA
SRPK1	pp	MAP4K1
SRPK1	pp	ZAP70
SRPK1	pp	MAP3K12
SRPK1	pp	MAP4K4
SRPK1	pp	OXSR1
SRPK1	pp	TNIK
SRPK1	pp	SRPK1
MAPK14	pp	MAPK14
MAPK14	pp	MAP3K1
MAPK14	pp	MAP3K7
MAPK14	pp	STK39
MAPK14	pp	CDC25C
MAPK14	pp	CSNK2A2
MAPK14	pp	CDC25A
PTK2B	pp	MAPK8
PTK2B	pp	SGK
PTK2B	pp	LCK
PTK2B	pp	MAPK1
PTK2B	pp	MAPK3
PTK2B	pp	RPS6KB1
PTK2B	pp	MAP3K5
PTK2B	pp	MAPK9
PTK2B	pp	EGFR
PTK2B	pp	PTPN6
PTK2B	pp	PTPN11
PTK2B	pp	ERBB2
PTK2B	pp	RASA1
PTK2B	pp	PDPK1
PTK2B	pp	PTK2
PTK2B	pp	PRKDC
PTK2B	pp	PTK2B
PTK2B	pp	MAP4K4
PTK2B	pp	MAP4K1
PTK2B	pp	TNIK
PTK2B	pp	STK39
PTK2B	pp	MINK1
PTK2B	pp	SRC
PTK2B	pp	IGF1R
PTK2B	pp	INSR
PAK2	pp	PRKCB1
PAK2	pp	PRKG1
PAK2	pp	PAK2
PAK2	pp	ABL1
PAK2	pp	RPS6KA3
CDK5	pp	PAK1
CDK5	pp	CDK5
CDK5	pp	SRC
CDK5	pp	MAPK10
CDK5	pp	MAP2K1
PTK2	pp	GSK3B
PTK2	pp	PTPN1
PTK2	pp	PTPN11
PTK2	pp	PDGFRB
PTK2	pp	ERBB2
PTK2	pp	EGFR
PTK2	pp	LYN
PTK2	pp	IGF1R
PTK2	pp	PTK2
MAPK1	pp	MAP2K1
MAPK1	pp	MAPK9
MAPK1	pp	PTEN
MAPK1	pp	PPP2CA
MAPK1	pp	ADRBK1
MAPK1	pp	LCK
MAPK1	pp	MAPK14
MAPK1	pp	PPP1CA
MAPK1	pp	PAK2
MAPK1	pp	PAK1
MAPK1	pp	PRKCZ
MAPK1	pp	PRKCD
MAPK1	pp	MAPK3
MAPK1	pp	SRC
MAPK1	pp	RPS6KB1
MAPK1	pp	GSK3B
MAPK1	pp	PTK2
MAPK1	pp	PTPN11
MAPK1	pp	ZAP70
MAPK1	pp	MAP4K4
MAPK1	pp	STK39
MAPK1	pp	MINK1
MAPK1	pp	MAPK1
CDK2	pp	CDK4
CDK2	pp	FYN
CDK2	pp	PPP2CA
CDK2	pp	LCK
CDK2	pp	MAPK1
CDK2	pp	MAPK10
CDK2	pp	PPP2R1B
CDK2	pp	SRPK1
CDK2	pp	AURKA
CDK2	pp	CDK5
CDK2	pp	CDK2
MAPK9	pp	PRKCA
MAPK9	pp	CDC25C
MAPK9	pp	SGK
MAPK9	pp	MAP3K12
MAPK9	pp	TNIK
MAPK9	pp	STK39
MAPK9	pp	MINK1
MAPK9	pp	MAP4K1
CAMK2G	pp	MAP3K5
CAMK2G	pp	FGFR1
CAMK2G	pp	CAMK2G
CAMK2G	pp	MAPK1
CAMK2G	pp	EGFR
CAMK2G	pp	CDK2
CAMK2G	pp	PRKCA
CAMK2G	pp	PRKACB
CAMK2G	pp	GSK3B
CAMK2G	pp	RPS6KA3
CAMK2G	pp	CSNK1G2
CAMK2G	pp	IGF1R
CAMK2G	pp	LTK
CAMK2G	pp	PDPK1
CAMK2G	pp	TNK2
MAP3K1	pp	PTK2
MAP3K1	pp	MAP2K1
MAP3K1	pp	CHUK
MAP3K1	pp	MAPK10
MAP3K1	pp	MAPK3
MAP3K1	pp	MAPK8
MAP3K1	pp	RAF1
MAP3K1	pp	MAPK1
MAP3K1	pp	MAP2K4
RASA1	pp	IGF1R
RASA1	pp	RASA1
RASA1	pp	SRC
RASA1	pp	KIT
RASA1	pp	AURKA
RASA1	pp	LYN
RASA1	pp	PTPRC
RASA1	pp	EPHB2
RASA1	pp	PDGFRB
TGFBR1	pp	CSNK1D
TGFBR1	pp	IKBKB
TGFBR1	pp	TGFBR1
TGFBR1	pp	CDK4
TGFBR1	pp	CHUK
TGFBR1	pp	CSNK2A2
TGFBR1	pp	PPP1CA
TGFBR1	pp	BCR
PPFIA1	pp	PPFIA1
PPFIA1	pp	PTPRC
PPFIA1	pp	CDK2
PPFIA1	pp	GSK3B
PPFIA1	pp	MAPK10
PPFIA1	pp	CDC2
PPFIA1	pp	MAPK14
PDPK1	pp	PDPK1
PDPK1	pp	SGK
PDPK1	pp	PRKCB1
PDPK1	pp	PRKCA
PDPK1	pp	RPS6KB1
PDPK1	pp	PRKACA
PDPK1	pp	RPS6KA3
PDPK1	pp	PAK1
PDPK1	pp	IGF1R
PDPK1	pp	MAPK1
PDPK1	pp	TNK2
PDPK1	pp	PRKG1
CAMKK2	pp	AKT1
CAMKK2	pp	RPS6KA3
RPS6KB1	pp	MAPK14
RPS6KB1	pp	MAPK9
RPS6KB1	pp	CDK2
RPS6KB1	pp	GSK3B
RPS6KB1	pp	MAPK10
RPS6KB1	pp	PPP2CA
RPS6KB1	pp	STK11
RPS6KB1	pp	PRKDC
STK39	pp	MINK1
CDC25C	pp	ERBB2
CDC25C	pp	WEE1
CDC25C	pp	CHEK2
CDC25C	pp	CDC2
CDC25C	pp	MAPK1
CDC25C	pp	CDK2
CDC25C	pp	AURKA
CDC25C	pp	CDC25C
CDC25C	pp	LCK
MAP3K5	pp	TNIK
MAP3K5	pp	STK39
MAP3K5	pp	MAP4K1
MAP3K5	pp	MAP3K11
MAP3K5	pp	PRKCA
MAP3K5	pp	MAPK1
MAP3K5	pp	MAPK9
MAP3K5	pp	MAP4K4
MAP3K5	pp	MINK1
MAP3K5	pp	MAPK8
MAP3K5	pp	MAP2K4
MAP3K5	pp	CDC25A
MAP3K5	pp	MAP3K3
MAP3K5	pp	SGK
MAP3K5	pp	MAP3K5
MAP3K5	pp	CAMKK2
EGFR	pp	FGFR1
EGFR	pp	PDGFRB
EGFR	pp	PTPN1
EGFR	pp	TNK2
EGFR	pp	PTPN6
EGFR	pp	MAP4K1
EGFR	pp	PRKACA
EGFR	pp	CDC25A
EGFR	pp	ERBB2
EGFR	pp	PAK1
EGFR	pp	PRKCB1
EGFR	pp	PTEN
EGFR	pp	PTPN11
EGFR	pp	CSNK2A2
EGFR	pp	CDK2
EGFR	pp	MAPK1
EGFR	pp	MAP2K1
EGFR	pp	ADRBK1
EGFR	pp	MAPK3
EGFR	pp	EGFR
EGFR	pp	RASA1
PRKACB	pp	PPP1CC
PRKACB	pp	PRKACB
PRKACB	pp	PPP1CA
PTPN1	pp	PTPN6
PTPN1	pp	WEE1
PTPN1	pp	SRC
PTPN1	pp	PDGFRB
PTPN1	pp	LTK
PTPN1	pp	IGF1R
PTPN1	pp	MAPK1
PTPN1	pp	PRKCA
PTPN1	pp	MAPK14
PTPN1	pp	BCR
MAP3K11	pp	CAMKK2
MAP3K11	pp	MAP3K12
MAP3K11	pp	GSK3B
MAP3K11	pp	MAP4K1
MAP3K11	pp	CHUK
MAP3K11	pp	CDK2
MAP3K11	pp	RPS6KA3
MAP3K11	pp	MAPK8
MAP3K11	pp	MAP2K4
MAP3K11	pp	MAP3K11
ZAP70	pp	MAP3K12
ZAP70	pp	PTK2B
ZAP70	pp	PTPN6
ZAP70	pp	PTPRC
ZAP70	pp	CSNK1D
ZAP70	pp	SRC
ZAP70	pp	LYN
ZAP70	pp	INSR
ZAP70	pp	ZAP70
ZAP70	pp	TNIK
ZAP70	pp	MINK1
ZAP70	pp	ABL1
ZAP70	pp	LCK
ZAP70	pp	MAP4K4
ZAP70	pp	OXSR1
ZAP70	pp	MAP4K1
ZAP70	pp	RASA1
ZAP70	pp	MAPK14
CDK7	pp	CDK7
CDK7	pp	CDC2
CDK7	pp	CDK2
CDK7	pp	WEE1
GSK3A	pp	SGK
GSK3A	pp	GSK3B
GSK3A	pp	RPS6KA3
GSK3A	pp	TNK2
ATM	pp	ATM
ATM	pp	CSNK1D
ATM	pp	RPS6KA3
ATM	pp	STK11
ATM	pp	ABL1
ATM	pp	CDC2
ATM	pp	CDK2
ATM	pp	CDC25C
ATM	pp	PRKDC
ATM	pp	CHEK2
ATM	pp	CDC25A
ATM	pp	INSR
ATM	pp	WEE1
ATM	pp	PPP1CA
ATM	pp	PPP1CC
MAPK10	pp	MAPK9
MAPK10	pp	MAP3K12
MAPK10	pp	PTK2
MAPK10	pp	TNIK
MAPK10	pp	MINK1
MAPK10	pp	CDC2
MAPK10	pp	SRC
MAPK10	pp	MAP2K1
PRKCA	pp	GSK3A
PRKCA	pp	PPP1R14A
PRKCA	pp	PRKCA
PRKCA	pp	EGFR
PRKCA	pp	RAF1
PRKCA	pp	SRC
PRKCA	pp	KIT
PRKCA	pp	PTPN11
PRKCA	pp	PTPRC
PRKCA	pp	ABL1
PRKCA	pp	ADRBK1
PRKCA	pp	LCK
PRKCA	pp	PRKCB1
PRKCA	pp	PRKG1
PRKCA	pp	INSR
PRKCA	pp	IGF1R
PRKCA	pp	STK39
PRKCA	pp	PTPN6
PPP2R1A	pp	PPP2CA
PPP1R14A	pp	CSNK1G2
PPP1R14A	pp	PRKCB1
PPP1R14A	pp	RPS6KA3
PPP1R14A	pp	CSNK1D
MAP4K1	pp	MAP4K1
MAP4K1	pp	TNIK
MAP4K1	pp	STK39
MAP4K1	pp	MINK1
MAP4K1	pp	CDK2
MAP4K1	pp	RPS6KA3
MAP4K1	pp	INSR
MAP4K1	pp	PRKCA
MAP4K1	pp	MAPK1
MINK1	pp	MAPK14
PTPRC	pp	JAK2
PTPRC	pp	LYN
PTPRC	pp	PTPRC
PTPRC	pp	INSR
AURKA	pp	GSK3B
AURKA	pp	STK39
AURKA	pp	AURKA
AURKA	pp	CDC2
AURKA	pp	PRKCA
AURKA	pp	RPS6KA3
AURKA	pp	WEE1
PTPN6	pp	FYN
PTPN6	pp	PTPN6
PTPN6	pp	PTPN11
PTPN6	pp	BCR
PTPN6	pp	PTPRC
SRC	pp	IKBKB
SRC	pp	PTPN6
SRC	pp	SRC
SRC	pp	PAK2
SRC	pp	IGF1R
SRC	pp	EPHB2
SRC	pp	PRKCD
SRC	pp	PRKDC
SRC	pp	CDC2
SRC	pp	PRKACB
SRC	pp	GSK3B
SRC	pp	ABL1
SRC	pp	RAF1
SRC	pp	EGFR
SRC	pp	PTK2
SRC	pp	PDPK1
SRC	pp	CHUK
SRC	pp	PTPN11
SRC	pp	KIT
SRC	pp	AKT1
SRC	pp	CDK2
SRC	pp	RPS6KA3
SRC	pp	MAPK8
CDK4	pp	PTEN
CDK4	pp	LYN
CDK4	pp	CDK7
CDK4	pp	MAPK14
CDK4	pp	PPP1CA
CDK4	pp	EGFR
CDK4	pp	CDK5
CDK4	pp	SRPK1
CDK4	pp	AURKA
CDK4	pp	CDK4
PPP2CA	pp	PRKCD
PPP2CA	pp	AKT1
PPP2CA	pp	PPP2R1B
PPP2CA	pp	PPP1CA
PPP2CA	pp	SRC
PPP2CA	pp	PRKCA
IGF1R	pp	MAP3K12
IGF1R	pp	CAMKK2
IGF1R	pp	IGF1R
IGF1R	pp	FYN
IGF1R	pp	IRAK1
IGF1R	pp	PRKCD
IGF1R	pp	MAP3K5
IGF1R	pp	JAK2
IGF1R	pp	INSR
IGF1R	pp	LTK
IGF1R	pp	MAP3K11
IGF1R	pp	PRKCZ
OXSR1	pp	PAK1
OXSR1	pp	BCR
OXSR1	pp	TGFBR1
OXSR1	pp	MAP4K1
OXSR1	pp	TNIK
OXSR1	pp	MINK1
OXSR1	pp	OXSR1
MAP3K7	pp	MAP3K3
MAP3K7	pp	MAP2K4
MAP3K7	pp	IKBKB
MAP3K7	pp	MAP3K5
MAP3K7	pp	MAP4K1
MAP3K7	pp	MAPK8
MAP3K7	pp	CHUK
MAP3K7	pp	MAP4K4
MAP3K7	pp	PRKG1
MAP3K7	pp	MAP3K7
MAP2K4	pp	MAP2K4
MAP2K4	pp	MAPK8
MAP2K4	pp	MAP3K12
MAP2K4	pp	MAPK14
MAP2K4	pp	MAPK10
MAP2K4	pp	MAPK9
MAP2K4	pp	MAP4K1
MAP2K4	pp	TNIK
MAP2K4	pp	MINK1
WEE1	pp	WEE1
WEE1	pp	MAPK14
WEE1	pp	CDK2
WEE1	pp	CHEK2
WEE1	pp	CSNK2A1
WEE1	pp	CDC2
PTEN	pp	AURKA
PTEN	pp	PTK2
PTEN	pp	CSNK2A2
PTEN	pp	STK11
PTEN	pp	GSK3B
PTEN	pp	ATM
PRKACA	pp	AURKA
PRKACA	pp	RAF1
PRKACA	pp	CAMKK2
PRKACA	pp	PPP1CA
PRKACA	pp	PPP1CC
PRKACA	pp	SRC
PRKACA	pp	PRKACB
PRKACA	pp	LCK
PRKACA	pp	GSK3A
PRKACA	pp	GSK3B
PRKACA	pp	MAP3K3
PRKACA	pp	STK11
PRKACA	pp	ADRBK1
PRKACA	pp	PRKACA
PPP1CA	pp	PPP2R1A
PPP1CA	pp	PPP1CC
PPP1CA	pp	CDK2
PPP1CA	pp	GSK3B
PPP1CA	pp	PPP1CA
PPP1CA	pp	AURKA
PPP1CA	pp	PRKCD
CDC25A	pp	MAPK3
CDC25A	pp	CDK4
CDC25A	pp	AURKA
CDC25A	pp	WEE1
CDC25A	pp	CDK2
CDC25A	pp	PRKDC
CDC25A	pp	PRKACB
CDC25A	pp	GSK3B
CDC25A	pp	RPS6KA3
CDC25A	pp	CDC25A
CDC2	pp	PPP1CA
CDC2	pp	CHEK2
CDC2	pp	ERBB2
CDC2	pp	SRPK1
CDC2	pp	STK39
CDC2	pp	PTPN1
CDC2	pp	EGFR
CDC2	pp	CDK2
CDC2	pp	CDC2
CDC2	pp	RPS6KB1
CDC2	pp	CDC25A
CDC2	pp	CDK5
CDC2	pp	CDK4
CDC2	pp	IGF1R
CDC2	pp	LCK
CDC2	pp	ABL1
BMPR1B	pp	PPP2CA
BMPR1B	pp	TGFBR1
BMPR1B	pp	PAK1
BMPR1B	pp	OXSR1
BMPR1B	pp	BMPR1B
BMPR1B	pp	CDK4
BMPR1B	pp	BCR
